# Supplementary material for: BNT162b2-boosted immune responses six months after heterologous or homologous ChAdOx1nCoV-19/BNT162b2 vaccination against COVID-19
Source: Nat Commun. 2022 Aug 18;13:4872. doi: 10.1038/s41467-022-32527-2 (PMC9387891; doi:10.1038/s41467-022-32527-2)
Supplement: Supplementary file 4 — Source Data [file 41467_2022_32527_MOESM4_ESM.xlsx]

## Sheet: Fig 1b
Fig 1b
Time after last vaccination		2mo	14d	4mo	6mo	14d			2mo	14d	4mo	6mo	14d
Vaccination		Chad	Chad/Chad	Chad/Chad	Chad/Chad	Chad/Chad/BNT			Chad	Chad/BNT	Chad/BNT	Chad/BNT	Chad/BNT/BNT
	Code	BAU/mL						Code	BAU/mL
	32	48.32	490.624	219.328	167.136	5975.23		6	60.896	1505.44	1020.06		5289.28
	1	161.792	205.76			2868.22		105	9.184	1201.44	135.744
	27	9.504	1162.37	212.512	319.392	5294.66		19	285.952	4015.68	596.448	429.856	4600.22
	53	270.432	623.52	412.48				85	179.264	4817.18	946.176	843.744	6792
	114	138.528	212.128	181.824				120	193.792	1988.03	853.92
	26	120.096	194.56	61.44	0.16	7544.67		104	52.864	1807.26	346.176	270.272
	2	89.056	932.128	54.88		1799.3		33	270.432	5380.86	878.368	594.4	8479.84
	117	326.688	523.392	569.376				71	584.736	5272.22	763.2	886.624	9081.7
	113	54.112	771.776	173.184				58	155.008	1987.3	394.72	324.288	4938.18
	56	197.568	141.44	415.328	461.792	4478.98		22	542.496	5269.31	1248.35	1200.9	7206.69
	64	75.616	268.576	50.944	34.528	7868.74		34	109.408	4931.68	1296.61	1094.4	10558.6
	95	11.424	1298.85	62.88	5.056			106	310.208	5533.54	1529.92
	7	502.464	795.808	354.176		6965.95		17	45.376	1306.08	347.616	319.392	5535.39
	76	188.48	555.328	204.32	174.496	9336.32		102	242.176	4218.27		1829.57
	74	314.08	651.52	140.864	115.552	7854.85		23	152.096	1957.22	584.928	336.576	4137.25
	10	4.64	484.16	233.504		5382.62		28	661.376	2225.31	847.296	1175.42	5540.03
	39	41.504	648.096	168.512	128.832	5169.66		121	76.448	1340.67	468.832
	44	318.624		393.248	316.928	12378		31	238.528	5307.46	924.512	1016.77	6979.84
	92	208.352	1261.79	84.576				16	114.752	1514.5	435.296	404.384	3697.44
	4	104.576	361.92	512.096		7706.69		110	386.848	3927.62	1120.42
	63	38.592	275.84	101.088	51.712	6415.04		79	122.016	3126.11		709.824	5447.46
	3	14.336	517.024	43.648		2563.78		50	280.416	4397.34	867.552	459.936	6447.42
	66	15.328	790.048	276.288	290.816	10012.3		24	18.24	2140.67	907.936	918.56	7697.44
	62	38.592	578.016	176.704	144.352	4709.79		101	154.816	5445.44		668.064
	36	65.76	277.664	262.752	127.84	7817.82		45	503.392	4861.22	803.264	779.488	8183.55
	75	86.144	1384.03	74.4	7.52	5544.67		68	171.488	2121.57	740.672	810.496	7350.21
	126	1858.53	764.576					82	73.536	1375.01	772.384	979.936	4993.73
	122	84.192	73.792					30	150.24	1863.07	373.632	196.608	5711.33
	93	80.32	298.784	48.096	17.344			42	95.84	1379.74	399.84	211.328	5327.07
	41	240.352	4165.41	109.408	61.536	8952.06		107	76.448	1737.44
	116	73.792	230.336	480.224				84	92	2176.67	707.712	364.064	4842.4
	54	42.496	253.088	246.784		5600.22		119	164.704	3134.91	559.136
	25	90.176	222.144	105.856	41.888	3854.85		99	68.672	1261.5		704.896
	94	36.672	996.64	78.016	24.704			118	85.152	1685.66	353.984
	72	576.96	498.08	210.688	158.528	9763.04		96	127.488	4180.1	857.472	588.544
	86	64.8	182.528	237.376	348.96	5534.82		103	4.64	3132	325.12	126.208
	81	119.296	561.696	50.24	14.88	9012.26		60	87.104	1585.44	510.656	415.136	2503.01
	78	1190.05	410.56	364.256	412.704	5998.37		57	288.864	2038.53	941.824	962.752	6711.33
	83	332.288	528.928	191.936	149.056	8618.72		12	63.808	1979.26	708.224		4470.59
	87	221.248	162.976		45.472	4135.23		37	75.456	2001.41	239.136	135.2	4864.1
	91	127.488		195.072	191.424			100	137.536	3149.6	974.432	853.568
								108	187.584	1784.86	879.84
								73	173.92	3607.58	1013.22	841.376	4637.25
								48	380.064	6931.01	1452.7	2421.18	11577.1
								21	67.712	1936.8	286.208	246.912	5012.26
								80			1114.27	758.688	5294.18
								46	231.648		525.344	362.688	6197.44
								112	133.664	5266.37	833.952
								47		3584.1	1106.24	935.744	8817.82
								13	199.392	1799.36	439.264		2678.91
								115	86.144	4033.31	940.896
								89	118.144	6053.18	1419.39	1634.75	9993.86
								65	50.24	2688.67	1633.34	2859.23	6503.01
								29	118.4	1631.36	749.888	772.544	6702.08
								18	27.392	1714.72		700.768	4827.07
								67	20.16	1594.46	319.552	248.16	5581.7
								5	156.64	1658.59	591.392		2202.08
								40	469.312	6114.82	1362.21	1372.83	9827.07
								90	335.424	5648.03	1148.06	1254.78	6571.01
								8	155.968	6012.06	704.864		6637.25
								11	156.64	2161.66	350.688		3280.77
								20	98.752	4867.07	644.768	547.744	6086.34
								69	182.176	2034.4	1181.82	1696.96	8410.4
								109	121.056	2009.34
								35	55.616	1469.22	479.52	331.648	5086.34
								49	405.28	4641.02	1355.71	1014.3	7558.56
								59	110.368	1700.16	346.272	269.568	3877.98
								52	286.784	6748.99	1474.3	1633.12	11572.4
								111	101.664	3613.47
								15	31.808	2198.72	341.504	167.136	2220.58
								97	222.912	4811.3	1096.13	977.568
								98	150.144	2051.94	1028.29	1446.5
								43	14.336	1287.36		528.096	6743.74
								88	279.168	5222.34	1366.05	1820.1	8628.64
								14	61.888	1192.13	528.672		3803.94
								9	37.632	1434.14	322.048		4007.55
								55	25.984	2197.73	482.752	305.024	3236.54
								51	402.368	2914.72	672.768	395.52	6257.63
								38	504.288	7680	1746.82	1474.14	10928.9
								77	153.056	1746.78	440.288	316.928	2470.59
								70	136.576	2128.83	551.008	385.696	6007.62
								61	38.592	1746.72	575.808	494.048	4651.14
								118					4870.14

## Sheet: Fig 1c
Fig 1c
Time after last vaccination		2mo	14d	4mo	6mo	14d
Vaccination		BNT	BNT/BNT	BNT/BNT	BNT/BNT	BNT/BNT/BNT
	Code	BAU/mL
	148	514.528	1354.98	252.448	174.72	13479.8
	143		222.88	101.792		4243.26
	158	179.008	796.384	184.992		7381.28
	136	352.896	1236	476.608	402.912	8432.19
	152	526.88		207.104
	159	385.408	1051.36	155.776	59.104
	160	408.288	441.088	96.864		4002.62
	161		1553.73	880.896
	131		1391.04			9124.64
	133		137.024	54.88		5831.71
	157	119.904		219.232		6197.79
	153	57.12	429.056	112.256	143.264	1807.49
	140		1138.53	468.416		4739.26
	149	147.04	383.552	85.6	57.792	1822.24
	139	473.312	1187.62	438.88	382.464	3688.35
	162	132		622.4		5962.05
	132	316.928	601.344	174.656		4077.06
	163		1062.72	525.056		4464.26
	164	383.392		574.112		3465.95
	150		232.064	92.768	73.664	4577.06
	138		1132.22	408.032		4297.28
	165	577.92		252.448		6369.66
	166	478.208		545.184		9429.09
	156	447.424		333.344
	167	697.248		590.688		5970.59
	168		1331.04
	169		1462.88	832.96	501.44	6003.01
	130		1070.66			4202.08
	170		735.008			3771.84
	171	283.072		561.536
	172	997.792		521.632
	173	361.856		222.816
	174			216.608
	175	1335.94	2052.32	729.856
	176	714.592		296.48
	141	91.04	654.336	154.432
	145	0	699.104	352.736
	147	0	325.696	110.88
	142	522.048	798.464	160.672
	151	92.224		223.776
	146		787.968
	177		412.512	143.648	217.76
	178	283.68	693.632	213.536	197.696
	179		1674.59	562.4
	180		584.288	295.04
	144		228.704	85.6
	181	354.72		482.752
	182	328.224		203.488
	183	1128.26	2969.44		1444.48
	184	572.64	1981.28		586.432
	185	299.68		440.768
	154	288.512		259.104
	155	379.712
	137		617.248	380.128
	135	629.824	1625.54	594.336
	134	276.448	511.264	138.592	84.192
	186		937.728	347.68	181.312

## Sheet: Fig 1d
Fig1d	Fig 1d
Time after last vaccination	Time after last vaccination		2mo	14d	4mo	6mo	14d				2mo	14d	4mo	6mo	14d
Vaccination	Vaccination		Chad	Chad/Chad	Chad/Chad	Chad/Chad	Chad/Chad/BNT				Chad	Chad/BNT	Chad/BNT	Chad/BNT	Chad/BNT/BNT
		Code	% of Spike+ from CD19+CD20+ cells							Code	% of Spike+ from CD19+CD20+ cells
		32	0	0.0452	0.0823	0.2867	1.1439			6	0.0025	0.018	0.0362
		1	0	0.0161						105	0	0.0172	0.0851
		27	0	0.0447	0.0858	0.0595	0.7379			19	0.0035	0.1313	0.1	0.2567	0.1785
		53	0.0042		0.1346					85	0	0.5522	0.1994		0.2227
		114	0.0183	0.1412	0.0949					120	0	0.3754
		26	0	0.099	0.0733	0.1114	0.6257			104	0.0023	0.0389	0.0792	0.1825
		2	0	0.1049	0.0765		0.0294			33	0	0.0972	0.0868	0.209	0.4748
		117	0.0085							71	0	0.2942	0.2796	0.3078	0.9195
		113	0	0.1015	0.4533					58	0	0.0289	0.0894	0.222	0.0907
		56	0.0097	0.0539	0.1348	0.1783	0.9221			22	0.0034	0.0717	0.1141	0.2152	0.3282
		64	0	0.0415	0.0462	0.1185	0.4206			34	0	0.1123	0.1472	0.044	0.2778
		95	0	0.2565	0.0652	0.3907				106	0.0078
		7	0	0.0438	0.0833		0.2912			17	0.0058		0.0612	0.1053	0.1876
		76	0.0025	0.1391	0.0653	0.1526	0.355			102	0	0.028		0.1752
		74	0	0.0669	0.0836	0.1029	0.7486			23	0	0.0265	0.077	0.0733	0.1399
		10	0.0017	0.0343	0.023		0.1125			28	0	0.1429	0.1008	0.2532	0.1572
		39	0.0068	0.0679	0.1032	0.1607	0.2286			121	0
		44	0		0.093	0.2036	0.1495			31	0	0.1204	0.1707	0.42	0.1127
		92	0	0.0657	0.0823		0.0779			16	0.0184	0.1573	0.1131	0.2496	0.3286
		4	0	0.0309	0.0476		0.272			110	0.0101	0.3534	0.1857
		63	0	0.067	0.1074	0.3849	0.5765			79	0			0.101	0.0429
		3	0	0.0671	0.0766					50	0.0035	0.0932	0.2508	0.1137	0.2513
		66	0	0.0839	0.3281	0.1635	1.37			24	0	0.1822	0.1931	0.2346	0.3331
		62	0	0.0431	0.0521	0.114	0.3749			101	0.0037	0.0834		0.2808
		36	0.0094	0.0882		0.0219	0.2798			45	0.0112	0.0139	0.1369	0.1793	0.1057
		75	0.0041	0.2186	0.0968	0.1752	0.1999			68	0.0031	0.1054	0.2214	0.4233	0.4158
		126	0.0081	0.0722						82	0.0015	0.022	0.3164	0.1019	0.3074
		122	0.0066	0.0457						30	0	0.0091	0.0605	0.2378	0.3035
		93	0.0021	0.0022	0.0411	0.2646				42	0.0024	0.1125	0.1388	0.1479	0.1543
		41	0.0034	0.0629	0.0805	0.0871	0.4336			107	0.0106	0.2103
		116	0		0.1815					84	0.0017	0.032	0.1438	0.1601	0.2176
		54	0.0105	0.0081			0.0886			119	0.0086	0.1024
		25	0.0013	0.028	0.0561	0.2446	0.8638			99	0	0.0493		0.114
		94	0	0.1449	0.1526	0.2607				118	0.0072	0.2048	0.2579
		72	0	0.0014	0.1114	0.1157	0.6519			96	0.0087	0.0542	0.1451	0.2685
		86	0	0.0509	0.0862	0.1653	0.44			103	0	0.038	0.0829
		81	0.0032	0.1075	0.1091	0.1076	0.7413			60	0	0.0253	0.0705		0.0537
		78	0.0131			0.2483	0.5665			57	0.0025		0.3568	0.2468	0.2644
		83	0.0044	0.0763	0.0447	0.1815	1.3425			12	0.0074	0.0462	0.3719		0.2804
		87	0.0054				0.3846			37	0.0095	0.1441	0.0426	0.2387	0.4454
		191	0.0082	0.1309		0.0217				100	0		0.0778	0.0345
										108	0.006	0.0323	0.0641
										73	0.0051	0.2921	0.1043	0.1573	0.1387
										48	0	0.6168	0.2141	0.3109	0.9154
										21	0	0.2212	0.1513	0.146	0.3179
										80	0.0074		0.1444	0.3344
										46	0		0.1199	0.134	0.2437
										112	0	0.0183	0.1388		0.2958
										47	0.0089	0.481	0.1595	0.188	0.954
										13	0	0.0689	0.1782		0.4095
										190	0	0.4575
										115	0.0021	0.0449	0.0976		0.1523
										89	0	0.1997	0.089	0.1085	0.3198
										65	0.0009	0.0524	0.1024	0.0877	0.0983
										29	0.0022		0.0657	0.2262	0.0527
										18	0.015	0.0517		0.2735	0.6174
										188		0.0465		0.0823
										189		0.0207		0.0861
										67	0	0.2704	0.1848	0.2894	0.7916
										5	0.0011	0.0211	0.0263		0.0367
										40	0	0.1281	0.0955	0.0825	0.3128
										90	0.002	0.1815	0.1348	0.093	0.2562
										8	0.0109	0.2116	0.179		0.2298
										11	0.0057	0.0461	0.0784		0.1773
										20	0	0.1401	0.127	0.1908	0.2221
										69	0.0025	0.035	0.074	0.2875	0.2539
										109	0	0.0544
										35	0.0064	0.0698	0.1614	0.1069	0.3168
										49	0	0.3924	0.1367	0.3325	0.1832
										59	0.0083	0.051		0.1415	0.1856
										52	0		0.1942	0.0834	0.2782
										111	0.0056	0.1156
										15	0.0028	0.0655	0.0632	0.0619	0.1927
										97	0.0043	0.0364	0.1904		0.1686
										98	0.0026	0.4267	0.0619	0.0762	0.2375
										43	0	0.1026		0.2036	0.2153
										88	0	0.5116	0.1835	0.2753	0.9554
										14	0	0.0664	0.1116		0.1764
										9	0	0.0296	0.043		0.0555
										55	0.0059	0.0386	0.0489	0.1391
										51	0	0.0678	0.1223	0.1675	0.316
										38	0.0099	0.0273	0.1333	0.0746	0.998
										77	0.0041	0.0349	0.1306	0.2825	0.3339
										70	0.016	0.2197	0.1887	0.3373	0.1572
										61	0.0082		0.17	0.1479	0.151

## Sheet: Fig 2a
Fig 2a
				Wuhan					Omicron
				2 mo after 1st vac	14 d after 2nd vac	4 mo after 2nd vac	6 mo after 2nd vac	14 d after 3rd vac	2 mo after 1st vac	14 d after 2nd vac	4 mo after 2nd vac	6 mo after 2nd vac	14 d after 3rd vac
sample	V1	V2	V3	Titer	Titer	Titer	Titer	Titer	Titer	Titer	Titer	Titer	Titer
32	ChAd	ChAd	BNT	20	540	180	540	4860		0		0	20
27	ChAd	ChAd	BNT	20	540	180	60	4860		0		0	6.7
53	ChAd	ChAd	BNT	60	540	180				0
114	ChAd	ChAd	BNT	60	180	540				0
26	ChAd	ChAd	BNT	180	180	60	20	4860		0		0	60
2	ChAd	ChAd	BNT	20	180	180		540		0			6.7
117	ChAd	ChAd	BNT	180	540	540				0
113	ChAd	ChAd	BNT	180	1620	540				0
56	ChAd	ChAd	BNT	180	540	540	180	4860		0		0	6.7
64	ChAd	ChAd	BNT	180	540	60	0	4860		0		0	20
95	ChAd	ChAd	BNT	6.7	180	60	20			0		0
7	ChAd	ChAd	BNT	540	1620	540		1620		0			60
76	ChAd	ChAd	BNT	60	540	180	60	14580		0		0	20
74	ChAd	ChAd	BNT	540	540	60	20	4860		0		0	60
10	ChAd	ChAd	BNT	60	540	540		14580		0			6.7
39	ChAd	ChAd	BNT	60	540	60	20	1620		0		0	20
44	ChAd	ChAd	BNT	540	540	540	540	4860		0		0	60
92	ChAd	ChAd	BNT	60		60		20					0
4	ChAd	ChAd	BNT	60	540	540		4860		0			60
63	ChAd	ChAd	BNT	20	540	60	0	1620		0		0	20
3	ChAd	ChAd	BNT	6.7	180	20				0
66	ChAd	ChAd	BNT	0	540	180	60	4860		0		0	20
62	ChAd	ChAd	BNT	6.7	1620	180	180	4860		0		0	6.7
36	ChAd	ChAd	BNT	60	180	540	60	4860		0		0	20
75	ChAd	ChAd	BNT	20	180	60	20	1620		0		0	20
126	ChAd	ChAd	BNT	1620	4860					0
122	ChAd	ChAd	BNT	20	540					0
93	ChAd	ChAd	BNT	20	6.7	60	20			0		0
41	ChAd	ChAd	BNT	540	540	60	20	4860		0		0	60
116	ChAd	ChAd	BNT	540	4860	540				0
54	ChAd	ChAd	BNT	20	20	540				0
25	ChAd	ChAd	BNT	60	180	60	60	540		0		0	20
94	ChAd	ChAd	BNT	20	540	60	0			0		0
72	ChAd	ChAd	BNT	540	540	180	60	4860		0		0	20
86	ChAd	ChAd	BNT	60	180	540	180	4860		0		0	60
81	ChAd	ChAd	BNT	20	20	20	0	14580		0		0	180
78	ChAd	ChAd	BNT	540	540	540	540	4860		0		0	20
83	ChAd	ChAd	BNT	180	60	60	20	1620		0		0	60
87	ChAd	ChAd	BNT	540	540		60	1620		0		0	6.7
91	ChAd	ChAd	BNT	180	540	540	180			0		0
6	ChAd	BNT	BNT	20	540	540				0
105	ChAd	BNT	BNT	6.7	540	180				0
19	ChAd	BNT	BNT	180	1620	540	540	4860		6.7		0	6.7
85	ChAd	BNT	BNT	180	4860	1620	540	4860		6.7		0	20
120	ChAd	BNT	BNT	540	4860	540				6.7
104	ChAd	BNT	BNT	20	1620	180	60			0		0
33	ChAd	BNT	BNT	180	14580	1620	1620	14580		6.7		0	60
71	ChAd	BNT	BNT	540	4860	540	1620	540		6.7		0	60
58	ChAd	BNT	BNT	180	1620	180	540	1620		6.7		0	6.7
22	ChAd	BNT	BNT	540	14580	1620	540	1620		6.7		0	20
34	ChAd	BNT	BNT	60	4860	540	1620	4860		6.7		0	180
106	ChAd	BNT	BNT	540	14580	540				6.7
17	ChAd	BNT	BNT	20	540	180	60	4860		0		0	20
102	ChAd	BNT	BNT	180	4860		1620			20		0
23	ChAd	BNT	BNT	540	14580	540	60	1620		0		0	6.7
28	ChAd	BNT	BNT	1620	4860	1620	1620	540		20		0	20
121	ChAd	BNT	BNT	20	540	180				0
31	ChAd	BNT	BNT	180	14580	540	180	4860		6.7		0	20
16	ChAd	BNT	BNT	20	180	180	180	1620		0		0	6.7
110	ChAd	BNT	BNT	180	4860	540				0
79	ChAd	BNT	BNT	60			1620	540				0	6.7
50	ChAd	BNT	BNT	20	1620	540	180	540		0		0	60
24	ChAd	BNT	BNT	20	4860	1620	540	1620		6.7		0	60
101	ChAd	BNT	BNT	180	14580		540			6.7		0
45	ChAd	BNT	BNT	180	14580	1620	540	4860		6.7		0	60
68	ChAd	BNT	BNT	180	4860	540	60	540		6.7		0	20
82	ChAd	BNT	BNT	20	540	540	1620	540		0		0	20
30	ChAd	BNT	BNT	60	1620	540	540	4860		0		0	20
42	ChAd	BNT	BNT	180	540	180	540	540		0		0	20
107	ChAd	BNT	BNT	180	1620					0
84	ChAd	BNT	BNT	60	4860	540	60	4860		0		0	60
119	ChAd	BNT	BNT	540	4860	540				6.7
99	ChAd	BNT	BNT	60	540		540			0		0
118	ChAd	BNT	BNT	180	4860	540				0
96	ChAd	BNT	BNT	540	4860	540	540			6.7		0
103	ChAd	BNT	BNT	6.7	1620	540				0
60	ChAd	BNT	BNT	60	1620	540	540	1620		0		0	6.7
57	ChAd	BNT	BNT	180	1620	1620	540			0		0
12	ChAd	BNT	BNT	20	4860	540		1620		0			6.7
37	ChAd	BNT	BNT	60	4860	180	60	1620		6.7		0	20
100	ChAd	BNT	BNT	60	4860	540	540			6.7		0
108	ChAd	BNT	BNT	180	1620	540				0
73	ChAd	BNT	BNT	180	4860	1620	540	540		0		0	20
48	ChAd	BNT	BNT	180	14580	1620	4860	14580		20		0	60
21	ChAd	BNT	BNT	20	1620	180	540	4860		0		0	20
80	ChAd	BNT	BNT	540		1620	540					0
46	ChAd	BNT	BNT	60		540	540	540				0	60
112	ChAd	BNT	BNT	60	1620	540		540		6.7			60
47	ChAd	BNT	BNT	180	1620	1620	540	4860		0		0	60
13	ChAd	BNT	BNT	60	1620	180		4860		0			6.7
115	ChAd	BNT	BNT	20	4860	1620		1620		6.7			0
89	ChAd	BNT	BNT	540	4860	1620	1620	1620		6.7		0	60
65	ChAd	BNT	BNT	20	14580	1620	1620	14580		6.7		0	60
29	ChAd	BNT	BNT	180	4860	540	540	4860		0		0	20
18	ChAd	BNT	BNT	20	1620		540	540		0		0	6.7
67	ChAd	BNT	BNT	6.7	1620	540	60	540		6.7		0	60
5	ChAd	BNT	BNT	60	1620	540		540		0			6.7
40	ChAd	BNT	BNT	540	14580	4860	540	14580		20		6.7	60
90	ChAd	BNT	BNT	540	14580	1620	1620	4860		6.7		0	20
8	ChAd	BNT	BNT	60	14580	540		4860		0			20
11	ChAd	BNT	BNT	180	4860	540		1620		0			20
20	ChAd	BNT	BNT	540	4860	540	540	4860		0		0	20
69	ChAd	BNT	BNT	180	1620	1620	4860	14580		6.7		0	60
109	ChAd	BNT	BNT	540	1620					0
35	ChAd	BNT	BNT	60	540	180	60	1620		0		0	60
49	ChAd	BNT	BNT	540	1620	1620	540	4860		20		0	60
59	ChAd	BNT	BNT	60	1620	540	60	1620		0		0	20
52	ChAd	BNT	BNT	180	14580	4860	1620	14580		6.7		0	60
111	ChAd	BNT	BNT	180	4860					6.7
15	ChAd	BNT	BNT	180	4860	540	540	4860		0		0	0
97	ChAd	BNT	BNT	60	14580	4860		1620		6.7			0
98	ChAd	BNT	BNT	60	4860	540	1620	14580		0		0	6.7
43	ChAd	BNT	BNT	0	1620		180	14580		0		0	20
88	ChAd	BNT	BNT	180	4860	540	1620	4860		6.7		0	20
14	ChAd	BNT	BNT	60	540	540		1620		0			6.7
9	ChAd	BNT	BNT	20	1620	540	4860			0		20
55	ChAd	BNT	BNT	20	1620	540	540			0		0
51	ChAd	BNT	BNT	180	540	540	540	4860		0		0	20
38	ChAd	BNT	BNT	540	14580	1620	1620	14580		20		0	180
77	ChAd	BNT	BNT	180	4860	540	180	4860		0		0	6.7
70	ChAd	BNT	BNT	540	4860	180	180	4860		6.7		0	60
61	ChAd	BNT	BNT	20	1620	1620	540	4860		0		0	6.7

## Sheet: Fig 2b
Fig 2b
				Alpha					Beta					Gamma					Delta
				2 mo after 1st vac	14 d after 2nd vac	4 mo after 2nd vac	6 mo after 2nd vac	14 d after 3rd vac	2 mo after 1st vac	14 d after 2nd vac	4 mo after 2nd vac	6 mo after 2nd vac	14 d after 3rd vac	2 mo after 1st vac	14 d after 2nd vac	4 mo after 2nd vac	6 mo after 2nd vac	14 d after 3rd vac	2 mo after 1st vac	14 d after 2nd vac	4 mo after 2nd vac	6 mo after 2nd vac	14 d after 3rd vac
sample	V1	V2	V3	Titer	Titer	Titer	Titer	Titer	Titer	Titer	Titer	Titer	Titer	Titer	Titer	Titer	Titer	Titer	Titer	Titer	Titer	Titer	Titer
32	ChAd	ChAd	BNT	0	20	20	20	540	0	0	0	0	180	0	0	0	0	180	0	20	60	20	4860
27	ChAd	ChAd	BNT	0	0	20	0	540	0	0	0	0	180	0	0	0	0	180	0	60	20	20	540
53	ChAd	ChAd	BNT	0	60	20			0	20	0			0	20	0			20	180	20
114	ChAd	ChAd	BNT	0	20	20			0	0	0			0	0	0			20	180	20
26	ChAd	ChAd	BNT	0	0	0	0	540	0	0	0	0	180	0	0	0	0	180	0	0	0	0	540
2	ChAd	ChAd	BNT	0	0	0		180	0	0	0		60	0	0	0		20	0	0	0		180
117	ChAd	ChAd	BNT	60	60	60			20	20	20			60	20	20			60	180	180
113	ChAd	ChAd	BNT	0	20	0			60	0	0			0	0	0			60	20	20
56	ChAd	ChAd	BNT	0	20	60	20	540	0	0	0	0	540	0	0	0	0	540	20	180	180	20	180
64	ChAd	ChAd	BNT	0	0	0	0	540	0	0	0	0	180	0	0	0	0	540	0	0	0	0	540
95	ChAd	ChAd	BNT	0	0	0	0		0	0	0	0		0	0	0	0		0	20	20	0
7	ChAd	ChAd	BNT	20	180	20		540	0	20	0		180	0	20	20		180	60	60	60		540
76	ChAd	ChAd	BNT	0	20	0	0	1620	0	0	0	0	540	0	20	0	0	540	20	20	20	0	540
74	ChAd	ChAd	BNT	0	20	0	0	180	0	0	0	0	180	0	0	0	0	540	20	20	20	0	540
10	ChAd	ChAd	BNT	0	60	20		540	0	20	0		180	0	20	0		180	0	20	60		1620
39	ChAd	ChAd	BNT	0	20	0	0	180	0	0	0	0	180	0	0	0	0	180	0	60	20	0	180
44	ChAd	ChAd	BNT	20	60	20	20	1620	0	20	0	0	540	0	20	0	0	540	180	60	20	20	1620
92	ChAd	ChAd	BNT	0		0		0	0		0		0	0		0		0	20		0		0
4	ChAd	ChAd	BNT	0	60	20		540	0	20	20		180	60	20	20		180	20	180	180		540
63	ChAd	ChAd	BNT	0	540	0	0	1620	0	0	0	0	180	0	0	0	0	180	20	20	20	20	540
3	ChAd	ChAd	BNT	0	0	0			0	0	0			0	0	0			0	0	0
66	ChAd	ChAd	BNT	0	20	0	0	1620	0	0	0	0	540	0	0	0	0	540	0	20	0	0	540
62	ChAd	ChAd	BNT	0	60	20	0	540	0	0	0	0	540	0	20	0	0	540	20	180	60	20	180
36	ChAd	ChAd	BNT	0	20	20	20	1620	0	0	0	0	540	0	0	0	0	1620	20	60	180	20	1620
75	ChAd	ChAd	BNT	0	0	0	0	540	0	0	0	0	180	0	0	0	0	180	0	0	0	0	540
126	ChAd	ChAd	BNT	540	540				60	20				540	60				540	540
122	ChAd	ChAd	BNT	0	180				0	0				0	0				0	60
93	ChAd	ChAd	BNT	0	0	0	0		0	0	0	0		0	0	0	0		20	0	0	0
41	ChAd	ChAd	BNT	60	60	0	0	540	0	0	0	0	180	60	0	0	0	540	180	20	20	0	540
116	ChAd	ChAd	BNT	20	540	60			0	60	0			0	180	0			20	1620	180
54	ChAd	ChAd	BNT	0	0	0			0	0	0			0	0	0			20	20	0
25	ChAd	ChAd	BNT	0	0	0	0	180	0	0	0	0	60	0	0	0	0	60	60	180	20	0	180
94	ChAd	ChAd	BNT	0	0	0	0		0	0	0	0		0	0	0	0		0	20	20	0
72	ChAd	ChAd	BNT	540	20	0	20	540	0	0	0	0	180	540	0	0	0	180	20	60	20	0	540
86	ChAd	ChAd	BNT	0	20	20	60	1620	0	0	0	0	540	0	0	0	0	540	20	20	180	60	540
81	ChAd	ChAd	BNT	0	0	0	0	1620	0	0	0	0	180	0	0	0	0	540	20	20	0	0	540
78	ChAd	ChAd	BNT	540	60	60	60	1620	20	20	0	0	180	60	20	20	20	180	180	540	180	60	4860
83	ChAd	ChAd	BNT	0	0	0	0	540	0	0	0	0	180	0	0	0	0	180	20	20	0	0	540
87	ChAd	ChAd	BNT	20	20		0	180	0	0		0	60	0	0		0	60	180	180		0	180
91	ChAd	ChAd	BNT	20	20	0	0		0	0	0	0		0	0	0	0		20	60	20	20
6	ChAd	BNT	BNT	0	60	20			0	60	20			0	60	20			0	180	180
105	ChAd	BNT	BNT	0	60	0			0	20	0			0	20	0			0	60	20
19	ChAd	BNT	BNT	0	540	60	20	540	0	60	20	0	180	0	180	20	0	180	60	540	180	60	540
85	ChAd	BNT	BNT	0	540	60	60	540	0	180	20	0	180	0	180	20	20	180	60	540	60	20	540
120	ChAd	BNT	BNT	0	180	20			0	60	20			0	60	20			180	180	60
104	ChAd	BNT	BNT	0	180	20	0		0	60	20	0		0	60	20	0		180	540	60	60
33	ChAd	BNT	BNT	0	1620	180	60	540	0	180	20	0	180	0	180	20	0	540	0	540	180	180	1620
71	ChAd	BNT	BNT	60	540	60	60	1620	0	60	20	20	180	0	180	60	20	540	180	1620	180	0	540
58	ChAd	BNT	BNT	0	180	20	0	180	0	60	0	0	180	0	60	0	0	180	0	60	20	20	180
22	ChAd	BNT	BNT	20	1620	60	60	540	0	180	20	20	180	0	180	60	20	180	20	1620	180	180	540
34	ChAd	BNT	BNT	0	180	180	60	540	0	60	60	20	540	0	180	60	20	540	180	540	180	180	540
106	ChAd	BNT	BNT	60	540	180			0	180	20			60	180	20			60	1620	540
17	ChAd	BNT	BNT	0	60	0	0	540	0	20	0	0	180	0	20	0	0	180	20	180	20	0	540
102	ChAd	BNT	BNT	0	540		60		0	180		20		0	180		60		20	180		180
23	ChAd	BNT	BNT	0	180	180	0	180	0	60	20	0	60	0	60	20	0	60	0	180	60	0	180
28	ChAd	BNT	BNT	540	180	540	180	180	540	180	540	60	180	540	180	540	60	180	180	540	540	180	180
121	ChAd	BNT	BNT	0	60	0			0	20	0			0	20	0			20	60	20
31	ChAd	BNT	BNT	0	540	60	20	540	0	180	20	0	180	0	180	20	0	180	20	540	180	180	540
16	ChAd	BNT	BNT	0	60	20	20	180	0	20	20	0	60	0	20	20	0	60	0	60	20	20	180
110	ChAd	BNT	BNT	0	540	540			0	60	20			0	60	20			180	540	540
79	ChAd	BNT	BNT	0			20	540	0			20	180	0			20	180	20			180	540
50	ChAd	BNT	BNT	0	180	20	20	540	0	60	20	0	180	0	60	20	20	180	20	180	180	20	180
24	ChAd	BNT	BNT	0	180	20	20	540	0	60	20	0	180	0	60	20	0	180	0	60	60	180	180
101	ChAd	BNT	BNT	0	4860		540		0	180		0		0	180		20		20	1620		180
45	ChAd	BNT	BNT	0	540	180	60	1620	0	180	60	20	1620	0	180	60	20	1620	60	540	540	180	540
68	ChAd	BNT	BNT	20	180	180	0	540	0	60	20	0	180	0	60	60	0	180	20	540	540	60	180
82	ChAd	BNT	BNT	0	60	60	60	180	0	20	20	20	60	0	20	20	60	180	20	180	540	540	60
30	ChAd	BNT	BNT	0	180	60	20	1620	0	60	0	0	60	0	60	0	0	180	60	540	180	20	1620
42	ChAd	BNT	BNT	0	60	0	20	180	0	20	0	0	60	0	60	0	0	180	20	180	60	60	180
107	ChAd	BNT	BNT	20	180				60	60				60	60				20	1620
84	ChAd	BNT	BNT	0	180	20	0	540	0	60	20	0	540	0	60	0	0	540	0	180	60	20	180
119	ChAd	BNT	BNT	540	180	60			0	60	0			0	180	20			20	540	60
99	ChAd	BNT	BNT	0	60		60		0	20		20		0	20		20		0	180		180
118	ChAd	BNT	BNT	60	540	60			0	20	0			0	20	20			0	180	60
96	ChAd	BNT	BNT	20	180	60	20		0	60	0	0		0	60	0	0		20	540	180	60
103	ChAd	BNT	BNT	0	540	20			0	60	0			0	60	0			0	180	20
60	ChAd	BNT	BNT	0	180	60	20	180	0	20	20	0	60	0	20	20	20	60	20	180	180	20	180
57	ChAd	BNT	BNT	0	180	540	60		0	60	60	20		0	60	60	60		180	540	540	540
12	ChAd	BNT	BNT	0	180	60		180	0	20	0		60	0	20	0		60	0	180	180		180
37	ChAd	BNT	BNT	0	180	20	0	180	0	60	0	0	60	0	60	0	0	60	0	180	20	0	180
100	ChAd	BNT	BNT	0	180	180	60		0	60	20	20		0	60	60	20		60	540	540	180
108	ChAd	BNT	BNT	20	180	60			0	20	0			0	60	0			60	180	180
73	ChAd	BNT	BNT	0	540	180	60	540	0	180	60	20	60	0	180	60	20	180	20	1620	540	60	180
48	ChAd	BNT	BNT	20	4860	540	540	1620	0	540	180	60	540	20	540	540	60	1620	60	1620	1620	540	4860
21	ChAd	BNT	BNT	0	180	20	20	1620	0	60	0	0	180	0	60	20	0	540	0	540	60	60	4860
80	ChAd	BNT	BNT	0		60	20		0		60	20		0		60	20		20		180	60
46	ChAd	BNT	BNT	0		20	20	540	0		0	0	180	0		20	0	180	60		180	20	180
112	ChAd	BNT	BNT	20	540	60		540	0	60	20		540	0	180	20		540	20	180	60		540
47	ChAd	BNT	BNT	0	540	180	60	540	0	60	60	20	540	0	180	60	20	540	180	540	540	540	1620
13	ChAd	BNT	BNT	0	180	20		60	0	60	0		60	0	60	0		60	20	60	60		60
115	ChAd	BNT	BNT	0	180	540		180	0	180	540		180	0	540	540		180	0	540	540		540
89	ChAd	BNT	BNT	0	540	180	180	1620	0	540	60	60	1620	0	540	60	60	1620	20	1620	540	180	540
65	ChAd	BNT	BNT	0	180	180	60	540	0	60	20	20	180	0	60	20	180	180	0	180	540	180	1620
29	ChAd	BNT	BNT	0	540	540	60	1620	0	60	20	20	180	0	60	20	20	180	0	540	180	180	540
18	ChAd	BNT	BNT	0	20		20	180	0	0		0	60	0	20		0	180	0	60		180	180
67	ChAd	BNT	BNT	0	180	180	0	540	0	60	60	0	180	0	60	60	0	180	0	180	180	20	180
5	ChAd	BNT	BNT	0	180	20		60	0	60	0		60	60	60	20		60	20	180	60		60
40	ChAd	BNT	BNT	20	540	60	60	1620	0	540	20	20	180	0	540	60	60	540	60	1620	180	60	1620
90	ChAd	BNT	BNT	0	1620	540	540	1620	0	540	60	20	540	0	540	60	60	540	60	1620	540	180	540
8	ChAd	BNT	BNT	0	540	540		540	0	180	60		180	0	180	20		180	0	1620	60		540
11	ChAd	BNT	BNT	0	540	60		540	0	60	0		180	0	180	0		180	20	540	60		4860
20	ChAd	BNT	BNT	20	540	60	20	540	0	60	20	0	180	0	60	20	0	180	0	540	180	180	540
69	ChAd	BNT	BNT	0	180	180	60	1620	0	60	60	20	540	20	60	60	60	540	20	540	540	540	540
109	ChAd	BNT	BNT	0	180				0	20				0	60				60	540
35	ChAd	BNT	BNT	0	60	20	0	540	0	20	0	0	180	0	20	20	0	180	0	60	20	0	180
49	ChAd	BNT	BNT	0	540	180	60	540	0	180	60	20	180	0	540	60	20	540	60	540	180	60	540
59	ChAd	BNT	BNT	0	180	20	0	180	0	20	0	0	180	20	60	0	0	180	20	180	180	20	180
52	ChAd	BNT	BNT	0	1620	540	540	1620	0	60	20	20	540	0	180	60	20	540	180	1620	540	180	1620
111	ChAd	BNT	BNT	20	180				0	60				20	60				20	180
15	ChAd	BNT	BNT	60	60	0	0	20	60	0	0	0	20	180	20	0	0	20	20	20	20	0	60
97	ChAd	BNT	BNT	0	1620	540		60	0	180	20		0	0	180	60		0	20	1620	540		180
98	ChAd	BNT	BNT	0	540	60	60	540	0	60	20	0	60	0	180	20	20	180	20	1620	180	540	540
43	ChAd	BNT	BNT	0	180		20	540	0	20		0	180	0	20		0	180	20	540		60	540
88	ChAd	BNT	BNT	0	540	180	20	540	0	60	20	0	180	0	180	60	0	180	180	540	540	180	540
14	ChAd	BNT	BNT	0	60	20		180	0	60	0		60	0	60	20		60	20	180	60		180
9	ChAd	BNT	BNT	0	60	20	180		0	60	0	180		0	60	20	60		0	180	60	180
55	ChAd	BNT	BNT	0	60	20	0		20	60	20	0		20	60	20	0		0	180	60	20
51	ChAd	BNT	BNT	0	180	60	20	540	0	60	20	0	180	0	60	20	20	540	180	180	60	20	540
38	ChAd	BNT	BNT	0	540	180	60	1620	0	540	60	20	540	0	540	60	20	540	20	1620	180	60	1620
77	ChAd	BNT	BNT	0	180	60	20	180	0	60	20	0	60	0	60	20	0	60	20	180	180	180	540
70	ChAd	BNT	BNT	0	180	20	0	540	0	20	20	0	180	0	60	20	0	180	20	180	60	180	540
61	ChAd	BNT	BNT	0	180	60	60	180	0	20	0	0	60	0	20	20	0	60	0	180	180	20	180

## Sheet: Fig 3a
Fig 3a
Time after last vaccination			2mo		14d		4mo		6mo		14d					2mo		14d		4mo		6mo		14d
Vaccination			Chad		Chad/Chad		Chad/Chad		Chad/Chad		Chad/Chad/BNT					Chad		Chad/BNT		Chad/BNT		Chad/BNT		Chad/BNT/BNT
			% of CD4+ T cells													% of CD4+ T cells
		Code	DMSO	Spike-pool	DMSO	Spike-pool	DMSO	Spike-pool	DMSO	Spike-pool	DMSO	Spike-pool			Code	DMSO	Spike-pool	DMSO	Spike-pool	DMSO	Spike-pool	DMSO	Spike-pool	DMSO	Spike-pool
		32	0.0069	0.0323	0.0062	0.0273	0.0048	0.0427	0.0069	0.0215	0.0034	0.0481			6	0.0407	0.0464	0.002	0.0453	0.045	0.0692
		1	0.0091	0.0139	0.0018	0.0095									105	0.007	0.0106	0.0074	0.04	0.0148	0.0134
		27	0.0134	0.0124	0.0072	0.0278	0.0104	0.019	0.0067	0.0179	0.0049	0.0587			19	0.0042	0.0167	0.0032	0.0505	0.0232	0.0639	0.0038	0.02	0.0296	0.1256
		53	0.0092	0.0224			0.0062	0.0097							85	0.0016	0.0309	0.0037	0.1273	0.0067	0.0552			0.0094	0.1119
		114	0.0087	0.0202	0.0061	0.0298	0.0055	0.0248							120	0.0038	0.0107	0.0006	0.0159
		26	0.0854	0.0255	0.0083	0.032	0.0088	0.0217	0.0052	0.0142	0.0116	0.0912			104	0.0087	0.0083	0.0096	0.0223	0.0013	0.0293	0.0047	0.0179
		2	0.0068	0.0109	0.0032	0.0082	0.0035	0.0062			0.0064	0.0131			33	0.0063	0.045	0.0068	0.0552	0.0075	0.0475	0.0054	0.0271	0.0059	0.0511
		117	0.0036	0.009											71	0.0123	0.0296	0.0035	0.0936	0.0038	0.0112	0.0034	0.0086	0.0115	0.0719
		113	0.0096	0.0144	0.0054	0.0283	0.0009	0.025							58	0.0057	0.013	0.0019	0.0513	0.0023	0.0195	0.0025	0.0092	0.0043	0.0326
		56	0.0042	0.0311	0.0045	0.1769	0.0075	0.1509	0.0037	0.0455	0.0052	0.0448			22	0.0029	0.0277	0.002	0.0632	0.003	0.0251	0.0038	0.0272	0.0054	0.0926
		64	0.0016	0.0044	0.0067	0.0167	0.004	0.0155	0.0071	0.0217	0.0045	0.0791			34	0.002	0.0167	0.0037	0.0115	0.0012	0.0123	0.0079	0.0149	0.0022	0.0287
		95	0.0024	0.0064	0.0013	0.0088	0.0044	0.0102	0.0012	0.0021					106	0.0113	0.0154
		7	0.0111	0.0624	0.014	0.0523	0.0429	0.1942			0.0085	0.1347			17	0.0016	0.02			0.0062	0.0197	0.0044	0.0095	0.0035	0.0381
		76	0.0018	0.0108	0.0048	0.0124	0.0058	0.0072	0.0016	0.0032	0.0043	0.0779			102	0.005	0.0204	0.0052	0.2322			0.0199	0.0323
		74	0.0048	0.0134	0.0055	0.0139	0.0167	0.0103	0.0025	0.007	0.0035	0.0669			23	0.009	0.0568	0.007	0.1636	0.0036	0.1176	0.0068	0.0841	0.009	0.2862
		10	0.0156	0.0195	0.0067	0.0276	0.0048	0.0344			0.0517	0.0842			28	0.0126	0.0468	0.0049	0.0778	0.0088	0.0384	0.008	0.0226	0.0084	0.0567
		39	0.0028	0.0125	0.0009	0.024	0.0284	0.0413	0.0073	0.0508	0.0063	0.0418			121	0.0054	0.0123
		44	0.0019	0.0173			0.005	0.0257	0.0031	0.0203	0.0185	0.0396			31	0.0113	0.0258	0.0048	0.0333	0.0147	0.0506	0.0072	0.0381	0.0065	0.0452
		92	0.0101	0.0229	0.0054	0.0063	0.0031	0.0153			0.0109	0.022			16	0.0016	0.0237	0.003	0.1509	0.0008	0.0639	0.008	0.0221	0.0036	0.0419
		4	0.015	0.0487	0.0077	0.0273	0.0053	0.0528			0.0086	0.0409			110	0.0052	0.0539	0.0032	0.0455	0.076	0.122
		63	0.0101	0.0334	0.0052	0.0358	0.0039	0.0232	0.0016	0.0055	0.0044	0.0727			79	0.0062	0.0053					0.002	0.0147	0.0125	0.1315
		3	0.0045	0.0071	0.005	0.0211	0.0029	0.0069							50	0.0107	0.0127	0.0177	0.0472	0.0064	0.026	0.005	0.0188	0.0185	0.0513
		66	0.0121	0.0601	0.0062	0.0341	0.0062	0.0126	0.0072	0.0089	0.0074	0.0566			24	0.0107	0.0256	0.0044	0.0681	0.0035	0.0202	0.005	0.0214	0.014	0.1155
		62	0.0017	0.0102	0.0027	0.0386	0.0048	0.0182	0.0023	0.0082	0.0052	0.0295			101	0.0057	0.0093	0.0033	0.0208			0.0067	0.0096
		36	0.0041	0.0123	0.0074	0.0718			0.0045	0.0163	0.007	0.0753			45	0.0087	0.0128	0.002	0.017	0.0009	0.0396	0.0057	0.0181	0.008	0.0423
		75	0.0061	0.0291	0.0036	0.0157	0.0144	0.0408	0.0029	0.0108	0.006	0.1592			68	0.0042	0.0109	0.0179	0.0892	0.0035	0.0705	0.0094	0.0234	0.0265	0.1515
		126	0.0104	0.0143	0.0042	0.0207									82	0.0071	0.0077	0.0046	0.0382	0.0018	0.0075	0.0017	0.0113	0.0081	0.0165
		122	0.0034	0.0057	0.0057	0.0133									30	0.0037	0.0133	0.0121	0.0571	0.0084	0.0617	0.0069	0.0388	0.0064	0.0692
		93	0.0073	0.0366	0.0045	0.0283	0.0014	0.0326	0.0041	0.0118					42	0.003	0.0089	0.0025	0.0176	0.0019	0.0099	0.0045	0.0174	0.006	0.06
		41	0.005	0.0227	0.0084	0.0405	0.0051	0.0197	0.0052	0.0182	0.0083	0.026			84	0.0032	0.0018	0.0014	0.0032	0.0071	0.0231	0.005	0.0278	0.0037	0.0349
		116	0.0122	0.0056			0.0025	0.0177							119	0.012	0.0224	0.0037	0.0284
		54	0.0043	0.0028	0.0049	0.0118					0.0051	0.0151			99	0.0077	0.028	0.0031	0.0806			0.007	0.0167
		25	0.0071	0.0224	0.0022	0.0236	0.0283	0.0426	0.0068	0.0138	0.0066	0.0719			118	0.0306	0.061	0.0207	0.124	0.007	0.0547
		94	0.0247	0.0449	0.0025	0.007	0.0028	0.0108	0.0097	0.0044					96	0.003	0.0129	0.0024	0.0065	0.0277	0.0498	0.0017	0.0061
		72	0.0366	0.0328	0.0041	0.0235	0.0058	0.0366	0.0028	0.0223	0.0086	0.1326			103	0.003	0.0046	0.0024	0.0371	0.0044	0.0235
		86	0.0066	0.0269	0.0017	0.025	0.0012	0.0263	0.0083	0.0118	0.0047	0.0792			60	0.005	0.0304	0.007	0.0275	0.0031	0.0161	0.0022	0.0049	0.0034	0.0335
		81	0.004	0.0138	0.0127	0.0603	0.0191	0.0562	0.0077	0.0266	0.0109	0.1054			57	0.0319	0.0324			0.0303	0.0445	0.006	0.0167	0.0332	0.0498
		78	0.0129	0.0452					0.0054	0.0348	0.0089	0.1513			12	0.0049	0.0145	0.0093	0.1097	0.0034	0.0515			0.0188	0.0957
		83	0.0027	0.0248	0.0185	0.1198	0.0572	0.1237	0.0038	0.0179	0.0125	0.1116			37	0.0018	0.0131	0.0101	0.0899	0.006	0.0128	0.0018	0.0136	0.0032	0.0408
		87	0.0024	0.0087							0.0084	0.0256			100	0.0019	0.0077	0.0024	0.0148	0.0541	0.0442	0.0033	0.0096
		191	0.0026	0.0014	0.0003	0.0037			0.0277	0.0176					108	0.0038	0.0077	0.0131	0.0933	0.0182	0.1327
															73	0.0046	0.0179	0.0024	0.0124	0.0035	0.0322	0.0024	0.0203	0.0066	0.0308
															48	0.0091	0.0166	0.0043	0.1798	0	0.0192	0.0052	0.0253	0.0048	0.0953
															21	0.0048	0.015	0.008	0.0831	0.0015	0.0084	0.0039	0.0202	0.0101	0.0963
															80	0.0116	0.0949			0.0454	0.0724	0.0034	0.0234
															46	0.0042	0.0123			0.0043	0.0446	0.0021	0.0309	0.0045	0.0795
															112	0.0042	0.0063	0.0005	0.0347	0.003	0.049			0.0076	0.0712
															47	0.0148	0.0977	0.0003	0.0338	0.0336	0.0703	0.0054	0.0233	0.0042	0.0748
															13	0.0042	0.0196	0.0021	0.0519	0.0046	0.0156			0.0037	0.0298
															190	0.0079	0.0264	0.0006	0.0506
															115	0.0027	0.0029	0.0041	0.0709	0.0022	0.0135			0.0051	0.011
															89	0.006	0.0619	0.0035	0.163	0.0731	0.0897	0.0147	0.0371	0.0256	0.105
															65	0.004	0.0264	0.0041	0.0352	0.0014	0.021	0.0041	0.0081	0.0026	0.0346
															29	0.0042	0.0136			0.1192	0.1485	0.0191	0.0364	0.0128	0.1454
															18	0.0064	0.0129	0.0112	0.2671			0.0102	0.0747	0.0069	0.1261
															188			0.0041	0.0301			0.0038	0.0153
															189			0.0017	0.0134			0.0093	0.0325
															67	0.0034	0.01	0.0076	0.0864	0.0046	0.0182	0.0095	0.0381	0.0107	0.0845
															5	0.0044	0.0122	0.0118	0.0675	0.0093	0.0903			0.0081	0.044
															40	0.0173	0.0505	0.0056	0.0656	0.0066	0.0331	0.0071	0.0205	0.0078	0.0354
															90	0.0141	0.0386	0.0067	0.0473	0.0062	0.0515	0.0186	0.0259	0.0065	0.0611
															8	0	0.0118	0.007	0.0764	0.0005	0.0134			0.0097	0.0563
															11	0.0032	0.0254	0.0031	0.0575	0.0243	0.0297			0.02	0.1281
															20	0.0081	0.02	0.0047	0.0898	0.0048	0.0446	0.0062	0.0442	0.0056	0.1296
															69	0.0211	0.0264	0.006	0.0622	0.0107	0.0198	0.0015	0.0091	0.005	0.0529
															109	0.0052	0.0283	0.0041	0.0262
															35	0.0073	0.0201	0.0183	0.0837	0.072	0.0679	0.0081	0.016	0.0056	0.0417
															49	0.0138	0.0871	0.0024	0.0506	0.0116	0.0448			0	0
															59	0.0033	0.0128	0.0057	0.0863			0.0131	0.0357	0.0075	0.0541
															52	0.0028	0.0245			0.0006	0.0782	0.0018	0.0198	0.0049	0.0413
															111	0.0066	0.0073	0.0028	0.0532
															15	0.0034	0.0045	0.002	0.0259	0.0037	0.0291	0.0084	0.0126	0.0069	0.0664
															97	0.0051	0.029	0.0028	0.0682	0.0062	0.0291			0.0132	0.0301
															98	0.0055	0.0154	0.0003	0.0347	0.0012	0.0104	0.0027	0.0112	0.0136	0.0536
															43	0.0165	0.02	0.011	0.0209			0.0037	0.0113	0.0032	0.0411
															88	0.0055	0.0435	0.0024	0.1515	0.002	0.0672	0.0036	0.0265	0.0063	0.2445
															14	0.0033	0.0457	0.0018	0.0072	0.0083	0.0278			0.0046	0.0254
															9	0.0078	0.0295	0.0052	0.1024	0.0153	0.0928			0.0165	0.0729
															55	0.0091	0.0133	0.0032	0.0569	0.0102	0.0521	0.0038	0.0101
															51	0.0048	0.0028	0.0028	0.0206	0.0019	0.0522	0.0042	0.0232	0.0067	0.049
															38	0.0058	0.0144	0.0271	0.0656	0.0089	0.0239	0.0038	0.0288	0.027	0.0797
															77	0.0059	0.0116	0.0065	0.0337	0.0054	0.0281	0.0033	0.0092	0.0133	0.0702
															70	0.0058	0.0079	0.0059	0.0613	0.0008	0.0057	0.0022	0.006	0.0032	0.026
															61	0.0074	0.0191			0.0085	0.0283	0.0086	0.0284	0.0043	0.0556

## Sheet: Fig 3b + Suppl. 7
Fig 3b & Suppl 7
Time after last vaccination			2mo		14d		4mo		6mo		14d					2mo		14d		4mo		6mo		14d
Vaccination			Chad		Chad/Chad		Chad/Chad		Chad/Chad		Chad/Chad/BNT					Chad		Chad/BNT		Chad/BNT		Chad/BNT		Chad/BNT/BNT
			% of CD8+ T cells													% of CD8+ T cells
		Code	DMSO	Spike-pool	DMSO	Spike-pool	DMSO	Spike-pool	DMSO	Spike-pool	DMSO	Spike-pool			Code	DMSO	Spike-pool	DMSO	Spike-pool	DMSO	Spike-pool	DMSO	Spike-pool	DMSO	Spike-pool
		32	0.0112	0.0254	0.0077	0.0288	0.0044	0.0099	0.0065	0.025	0.0056	0.1441			6	0.0625	0.0704	0.0014	0.1967	0.019	0.0836
		1	0.0754	0.0665	0.0384	0.086									105	0.029	0.4909	0.0362	0.3755	0.0149	0.0591
		27	0.0028	0.0195	0.0036	0.1191	0.0025	0.0293	0.0052	0.0199	0.0048	0.0554			19	0.0042	0.0242	0.0026	0.1033	0.0063	0.0355	0.0036	0.0173	0.0112	0.0549
		53	0.0074	0.037			0.0058	0.0216							85	0.0005	0.0155	0.0022	0.0227	0.0022	0.0051			0.007	0.0348
		114	0.0082	0.0216	0.013	0.0017	0.0047	0.0317							120	0.003	0.0629
		26	0.011	0.0196	0.0077	0.0252	0.0037	0.0193	0.0039	0.0135	0.0381	0.2114			104	0.0168	0.0138	0.002	0.0076	0.0015	0.006	0.0058	0.0145	0	0
		2	0.0585	0.0554	0.0149	0.0343	0.0339	0.0384			0.0235	0.0159			33	0.02	0.0481	0.0137	0.0932	0.0086	0.0411	0.0285	0.0675	0.0353	0.1946
		117	0.0149	0.0155											71	0.019	0.0757	0.0096	0.0716	0.0168	0.0462	0.0054	0.0525	0.0192	0.0548
		113	0.014	0.0175	0.0016	0.0214	0.0008	0.0126							58	0.0126	0.0147	0.0028	0.1423	0.0052	0.038	0.0024	0.0161	0.0099	0.044
		56	0.0134	0.284	0.0162	0.5486	0.0063	0.1371	0.0155	0.1623	0.012	1.0511			22	0.0814	0.166	0.0428	0.2921	0.0715	0.2428	0.0608	0.3052	0.1103	0.5164
		64	0.0026	0.0049	0.0031	0.0068	0.022	0.0417	0.0067	0.0076	0.0042	0.03			34	0.002	0.0118	0.0343	0.115	0.0057	0.039	0.0068	0.03	0.0028	0.2224
		95	0.0057	0.0689	0	0.071	0.0042	0.0404	0.0039	0.0559					106	0.0083	0.0417
		7	0.002	0.0172	0.0034	0.0194	0.022	0.0417			0.0075	0.0866			17	0.1035	0.3278			0.0436	0.2542	0.0484	0.2648	0.0705	0.529
		76	0.0108	0.0298	0.0255	0.0501	0.0016	0.016	0.0023	0.0178	0.0295	0.1082			102	0.0139	0.0369	0.0248	0.3215			0.0207	0.0965
		74	0.0219	0.0843	0.0156	0.061	0.0108	0.0225	0.0043	0.0159	0.0031	0.0533			23	0.0059	0.0838	0.0032	0.094	0.006	0.0231	0.005	0.0268	0.0082	0.0458
		10	0.1176	0.1478	0.0084	0.2062	0.0131	0.0176			0.0916	0.2046			28	0.0531	0.1699	0.0313	0.8232	0.1711	0.6293	0.074	0.4106	0.0598	0.513
		39	0.004	0.034	0.005	0.0466	0.0251	0.1424	0.0054	0.0756	0.0109	0.2315			121	0.0021	0.0102
		44	0.0103	0.02			0.0039	0.3955	0.0074	0.0223	0.0143	0.0287			31	0.009	0.0173	0.0022	0.1019	0.0223	0.0585	0.0023	0.095	0.0122	0.1129
		92	0.0363	0.0889	0.0126	0.0557	0.0035	0.0633			0.0215	0.0605			16	0.0182	0.0293	0.0626	0.1013	0.0008	0.0126	0.0498	0.0799	0.039	0.1485
		4	0.0178	0.0193	0.0179	0.028	0.0092	0.0217			0.0116	0.0712			110	0.0079	0.0304	0.0035	0.0908	0.0358	0.2431
		63	0.009	0.02	0.0059	0.0375	0.0017	0.0126	0.0014	0.0042	0.0045	0.1112			79	0.0172	0.012					0.0063	0.0426	0.0467	0.0947
		3	0.036	0.0296	0.0084	0.0354	0.0219	0.0362							50	0.0446	0.0325	0.0431	0.0008	0.0053	0.0073	0.0061	0.0147	0.0555	0.0485
		66	0.0162	0.0311	0.0119	0.0491	0.003	0.0036	0.0093	0.0117	0.0102	0.0293			24	0.0128	0.0323	0.0063	0.0725	0.0009	0.014	0.003	0.0076	0.0096	0.0754
		62	0.0044	0.0613	0.0158	0.1526	0.0074	0.0314	0.008	0.0446	0.0106	0.1805			101	0.0053	0.0537	0.001	0.2875			0.0052	0.1111
		36	0.0016	0.0299	0.0039	0.0357			0.0026	0.0217	0.0124	0.0551			45	0.201	0.2818	0.1443	0.269	0.011	0.016	0.1032	0.3618	0.2959	0.6831
		75	0.0095	0.0279	0.0057	0.0149	0.0156	0.0177	0.0137	0.0191	0.0214	0.1176			68	0.0056	0.0106	0.0142	0.0806	0.0087	0.0241	0.0091	0.0208	0.0231	0.0957
		126	0.0101	0.0083	0.0023	0.0176									82	0.0155	0.0184	0.0034	0.1027	0.0098	0.0108	0.0086	0.0269	0.0239	0.048
		122	0.0095	0.0149	0.0023	0.0207									30	0.0052	0.0274	0.0108	0.0324	0.0005	0.0593	0.0083	0.0364	0.0086	0.0831
		93	0.002	0.033	0.0041	0.0449	0.0015	0.007	0.0022	0.0128					42	0.006	0.0234	0.0052	0.0162	0.0061	0.0066	0.0057	0.064	0.0111	0.0971
		41	0.0119	0.0637	0.104	0.2284	0.0191	0.0526	0.0368	0.1333	0.0507	0.1872			84	0.0203	0.0149	0	0.0032	0.0131	0.0176	0.0051	0.0166	0.0129	0.0132
		116	0.0273	0.026			0.0031	0.0331							119	0.0095	0.0128
		54	0.0083	0.0119	0.0044	0.0115					0.0327	0.0228			99	0.0078	0.1798	0.0019	1.1916			0.0075	0.6798
		25	0.004	0.0263	0.0021	0.0273	0.0105	0.017	0.0177	0.0297	0.0394	0.2067			118	0.0863	0.3004	0.019	2.9298	0.0921	0.7784
		94	0.2665	0.1767	0.3844	0.2411	0.197	0.1277	0.4179	0.4005					96	0.0066	0.0136	0.0036	0.0129	0.0119	0.013	0.0012	0.0049
		72	0.0653	0.0335	0.0021	0.0154	0.0196	0.0103	0.0038	0.0189	0.0067	0.0762			103	0.0212	0.0422	0.0042	0.7946	0.0039	0.3955
		86	0.005	0.1766	0.0005	0.4536	0.0025	0.4276	0.0045	0.6085	0.0078	13.3731			60	0.0053	0.0868	0.0105	0.2769	0.0009	0.0949	0.0118	0.2436	0.0149	0.5732
		81	0.0128	0.0402	0.0244	0.1142	0.0244	0.047	0.0048	0.0278	0.0077	0.2147			57	0.0901	0.0894			0.0292	0.0338	0.0073	0.0183	0.0193	0.0352
		78	0.0555	0.0516					0.0161	0.0294	0.0498	0.1384			12	0.0158	0.0289	0.0126	0.2585	0.0087	0.0942			0.0389	0.2285
		83	0.0161	0.0299	0.0285	0.0843	0.1995	0.2481	0.0339	0.084	0.0329	0.0661			37	0.0067	0.0647	0.0074	3.3022	0.001	0.8365	0.0005	0.2425	0.0027	4.5476
		87	0.0009	0.0075							0.0045	0.0234			100	0.0066	0.0135	0.0005	0.4536	0.0207	0.0214	0.007	0.0146
		191	0.0056	0.0039					0.0158	0.0113					108	0.0231	0.0299	0.0411	0.1094	0.0427	0.1727
															73	0.0039	0.167	0.0008	0.1828	0.0005	0.3258	0.0062	0.0744	0.0069	0.1433
															48	0.0341	0.0932	0.0118	0.5439	0.0564	0.2924	0.0041	0.1581	0.003	0.4854
															21	0.0214	0.0239	0.0366	0.0933	0.0148	0.0246	0.0124	0.0219	0.0202	0.1536
															80	0.0377	0.0465			0.0338	0.2563	0.022	0.1208
															46	0.0129	0.0192			0.0452	0.1235	0.0266	0.0292	0.0303	0.1016
															112	0.0424	0.1232	0.0026	1.1003	0.0026	0.3051			0.0144	0.2975
															47	0.0276	0.0253	0.0103	0.0302	0.0116	0.0228	0.0089	0.0297	0.0301	0.0681
															13	0.0028	0.0108	0.0013	0.0254	0.001	0.0036			0.0015	0.0311
															190	0.0859	0.1957
															115	0.0305	0.0206	0.0188	0.0935	0.0196	0.0411			0.0099	0.0183
															89	0.0064	0.0816	0.0043	0.7665	0.016	0.1446	0.0068	0.4038	0.0095	2.5692
															65	0.0923	0.117	0.0959	0.2618	0.043	0.0953	0.0321	0.0656	0.0401	0.2475
															29	0.003	0.016			0.0325	0.0614	0.0098	0.0243	0.0162	0.061
															18	0.0241	0.0238	0.0591	0.073			0.0192	0.0352	0.0216	0.1639
															188							0.0019	0.0664
															189							0.0054	0.2598	0	0
															67	0.0239	0.0496	0.0176	0.3284	0.0175	0.07	0.0194	0.0691	0.032	0.2772
															5	0.0068	0.0276	0.0118	0.3226	0.0053	0.0512			0.0115	0.1276
															40	0.0814	0.1867	0.0184	0.4282	0.0177	0.1612	0.021	0.1875	0.0455	0.8496
															90	0.0539	0.0918	0.0444	0.3237	0.0372	0.0598	0.1017	0.1649	0.1009	0.3408
															8	0	0.0152	0.0074	0.1816	0.0034	0.0245			0.0196	0.1894
															11	0.0033	0.3789	0.0015	0.6671	0.0148	0.4619			0.0089	1.2476
															20	0.2483	0.2525	0.0559	0.1398	0.0112	0.0427	0.2261	0.3322	0.1532	0.2879
															69	0.105	0.0951	0.1295	0.1513	0.0197	0.0162	0.0109	0.0294	0.0299	0.065
															109	0.0424	0.134
															35	0.0176	0.023	0.0106	0.6853	0.0507	0.0802	0.0077	0.0289	0.006	0.2474
															49	0.0149	0.1756	0.0049	0.2793	0.0029	0.4216			0.0093	0.203
															59	0.0031	0.0263	0.0266	0.1458			0.0202	0.0951	0.0075	0.0778
															52	0.0078	0.057			0.0101	0.1419	0.0017	0.0747	0.0051	0.4262
															111	0.0157	0.0132
															15	0.0539	0.1801	0.0107	0.1836	0.0081	0.273	0.114	0.0709	0.0214	0.1172
															97	0.0032	0.0275	0.0009	0.1121	0.0006	0.0677			0.0042	0.0532
															98	0.0075	0.1332	0.0093	1.3074	0.0044	0.241	0.0033	0.3394	0.0243	1.8554
															43	0.03	0.0406	0.0379	0.081			0.0373	0.0718	0.0397	0.1016
															88	0.191	0.237	0.0982	0.1635	0.1165	0.1383	0.0745	0.1232	0.6467	0.609
															14	0.004	0.014	0.0014	0.0071	0.0047	0.0193			0.0051	0.0206
															9	0.0008	0.0137	0.0003	0.1604	0.0011	0.0299			0.0047	0.0341
															55	0.0025	0.0093	0.002	0.189	0.002	0.0675	0.0024	0.0787
															51	0.005	0.0283	0.0023	0.0632	0.0012	0.0129	0.004	0.028	0.0156	0.0948
															38	0.0534	0.0706	0.089	0.1442	0.0181	0.0205	0.0052	0.082	0.088	0.1558
															77	0.1463	0.1703	0.2244	0.2994	0.0918	0.1075	0.0752	0.0903	0.1857	0.1278
															70	0.0406	0.0387	0.0708	0.0629	0.0092	0.0164	0.0223	0.0348	0.0129	0.051
															61	0.0076	0.0191			0.0215	0.037	0.0303	0.0507	0.0196	0.0522

## Sheet: Fig 3c + Suppl. 7
Fig 3c & Suppl 7
Time after last vaccination		2mo	14d	4mo	6mo	14d				2mo	14d	4mo	6mo	14d
Vaccination		Chad	Chad/Chad	Chad/Chad	Chad/Chad	Chad/Chad/BNT				Chad	Chad/BNT	Chad/BNT	Chad/BNT	Chad/BNT/BNT
	Code	mUI/mL							Code	mUI/mL
	32	1978.69	1577.74	663.09	657.66	1353.96			105	80.98	476.51	772.67
	27			267.73	178.4	2408.79			19	1401.37	9854.16	2000	1795.04	8584.71
	53	822.99							85	746.44	16090.1	1567.29		10064.5
	114	880.89	520.9	455.55					120	405.58	10444.8
	26	572.56	144.25	136.98	197.78	5141.36			104				1101.24
	2	250.87	486.34	319.61					33	524.39	2889.55	795.63	447.95	1898.97
	117	672.27							71		3916.48	591.49
	113	508.83	537.93	282.25					58				329.25	6868.61
	64				143.42				22	1052.78	6328.41	1667.17	1308.18	2837.3
	95	139.46	94.16	113.11	412.96				34	1390.03	5573.13	1000.27	1208.38	7584.17
	7	388.3	301.52	180.56		822.44			106	1484.11
	76	437.99	431.75	409.89	349.24	1307.44			17	438.78	1111.18	247.03	348.43	1500.41
	74	352.45	162.28	101.54	74.1	1495.42			102	837.2	17225		1715.88
	39				0	256.6			23	37.94	1690.85	718.76	404.1
	44				1433.69				28	3190.34	16716.5	7351.73	3499.95	15929.1
	92	1272.11	1032.46	508.47					121	123.49
	4	646.08	1594.77	1105.15		4323.18			31				1019.13	3556.66
	63	374.08	784.36	104.81					16	3420.19	5053.83	1557.38	1211.07	3414.1
	3	346.94	392.68	153.58					79	737.58			1782.27
	66	753.14	831.44	629.88	608.78				50				250.21
	62	763.58	813.41	806.29	445.77	4212.29			24	302.34	4207.67	418.28	843.94
	36	248.61	363.63		115.08				101				552.14
	75	282.31	603.05	415.08	607.98	6436.35			68	129.25	4047.92	776.66	283.13	3485.93
	122	265.24	497.86						82	1053.3	2668.51
	93	1045.29	1173.04	1041.77	506.19				30	210.37	4451.39	378.85	336.87	3383.8
	41	890.81	506.88		131.3	630.46			42	255.1	446.24	238.59	269.17	1212.5
	54	78.17	315.55						107	141.61	2574.51
	25	272.6	126.22		116.85	3867.59			84				568.24
	94	137.25	316.55	166.03	271.94				119		1271.08
	72				726.89				99	251.63	6594.29		1575.76
	86	137.19			211.67	5659.39			96	715.16	1679.89	417.81	284.4
	81				302.79	4789.37			103	146.26	1730.84	290.74
	78	3183.66	1417.64	1099.96	954.51	3263.64			60	319.13	3848.37	471.19	1010.25	1525.73
	83				910.49				57	449.69	1575.46		1044.94
	87				370.4	5148.65			12					50.5
	91				3924.67				37	1302.73	9595.41	2948.1	2102.66	8424.15
									100	358.5			160.7
									108	190.48	7180.65	1018.24
									73				784.55	3768.85
									48	2575.54	22596	12675.7	6945.89	9829.12
									21	437.64	2523.47	603.96	1197.59	5121.16
									80	7372.26			1275.53
									46	446.71			1261.1	12185.6
									112	196.49	5744.18	813.25
									47	573.55	1244.78	435.25	154.89	1686.85
									13	168.81	1014.08	233.6		444.44
									89	2625.92	24815.8	16068.1	7351.22	33675.7
									65	448.57	4365.94	542.06	383.19	2181.79
									29				86.07
									18				9365.35	32781.9
									67	665.54	5015.79	945.37	733.89	3223.23
									5					888.88
									40	2657.33	11804.5	2348.5	1879.32	7464.56
									90	1101.34	11227.8	1556.31	679.67	3052.49
									8	3383.49			4234.86
									11	1693.79	7700.22	768.67		3222.19
									20	336.74	3990.74	643.89	543.14	2686.84
									69				1456.78	9447.39
									109	446.34	1408.71
									35	331.92	1287.37	337.5	204.39	835.13
									49	8424.2	17515.6	2000	2174.12	8926.76
									59	1655.68	4756.94		692.33	2833.16
									52				2429.09	2509.83
									111	529.07	1465.55
									15	87.23	1344.91	154.52	399.81	1414.74
									97	480.35	5365.44	1543.83
									98	908.59	4187.09	808.17	728.08
									43	280.08	1500.31		321.87	928.49
									88	1639.32	9448.32	1698.69	1552.18	18002.3
									14	291.24	1333.09	644.89		2342.36
									9				2368.66
									55				310.1
									51	537.35	2276.91	1000.3	557.98	1191.91
									77				671.07
									70	479.72	3321.76	360.38	685.88	1960.21
									127	1785.04
									129	503.01
									61	384.06	991.12	727.86	378.16	1438.79

## Sheet: Suppl. Fig 1a
Fig Suppl 1a
Anti-Spike IgG
	Female	Male	Female	Male
Code	ChAd/ChAd/BNT	ChAd/ChAd/BNT	ChAd/BNT/BNT	ChAd/BNT/BNT
32	5975.23
1	2868.22
2	1799.3
64	7868.74
76	9336.32
74	7854.85
10	5382.62
63	6415.04
66	10012.3
62	4709.79
36	7817.82
75	5544.67
41	8952.06
72	9763.04
86	5534.82
78	5998.37
83	8618.72
87	4135.23
27		5294.66
26		7544.67
56		4478.98
7		6965.95
39		5169.66
44		12378
4		7706.69
3		2563.78
54		5600.22
25		3854.85
81		9012.26
6			5289.28
61			4651.14
85			6792
33			8479.84
71			9081.7
58			4938.18
22			7206.69
34			10558.6
17			5535.39
23			4137.25
31			6979.84
79			5447.46
50			6447.42
24			7697.44
45			8183.55
30			5711.33
42			5327.07
84			4842.4
118			4870.14
57			6711.33
37			4864.1
73			4637.25
48			11577.1
21			5012.26
80			5294.18
46			6197.44
47			8817.82
13			2678.91
89			9993.86
67			5581.7
5			2202.08
40			9827.07
90			6571.01
8			6637.25
11			3280.77
20			6086.34
69			8410.4
35			5086.34
49			7558.56
59			3877.98
52			11572.4
15			2220.58
43			6743.74
88			8628.64
14			3803.94
9			4007.55
55			3236.54
51			6257.63
38			10928.9
77			2470.59
70			6007.62
19				4600.22
28				5540.03
16				3697.44
68				7350.21
82				4993.73
60				2503.01
12				4470.59
65				6503.01
29				6702.08
18				4827.07
	18	11	51	10

## Sheet: Suppl. Fig 1b
Fig S1uppl b
Anti-Spike IgG
		Female	Male
	Age	ChAd/BNT	BNT/BNT
32	25	5975.23
1	26	2868.22
2	54	1799.3
64	64	7868.74
76	24	9336.32
74	27	7854.85
10	63	5382.62
63	50	6415.04
66	45	10012.3
62	53	4709.79
36	29	7817.82
75	33	5544.67
41	49	8952.06
72	25	9763.04
86	48	5534.82
78	30	5998.37
83	52	8618.72
87	27	4135.23
27	63		5294.66
26	42		7544.67
56	46		4478.98
7	25		6965.95
39	62		5169.66
44	51		12378
4	64		7706.69
3	45		2563.78
54	33		5600.22
25	24		3854.85
81	36		9012.26

[truncated: 5 more sheets: Suppl. Fig 1c, Suppl. Fig 3, Suppl. Fig 4, Suppl. Fig 5a, Suppl. Fig 5b]
